# Supplementary material for: Dog Y chromosomal DNA sequence: identification, sequencing and SNP discovery
Source: BMC Genet. 2006 Oct 6;7:45. doi: 10.1186/1471-2156-7-45 (PMC1630699; doi:10.1186/1471-2156-7-45)
Supplement: Additional file 1 — Identification of Y-chromosome sequences; results from blast analysis and PCR screen. a Name of shotgun sequence. b GenBank accession number of shotgun sequence used as template for primer design. c Best hit versus Human genome. Shown here is the highest-scoring alignment with a single region on the human genome. d Female dog genome hit. A match versus the female dog genome (sequences sharing >95% nucleotide identity for more than 90% of their lengths with regions of the female dog genome sequence) is indicated with a "+" and a non-match is indicated with a "-". e,f Result from the first (two males and two females) and second (three males and three females) PCR screen. "Candidate" indicates a sequence that gave a PCR fragment for male dogs only, "Not male specific" a sequence that gave a PCR fragment for both male and female dogs, a dash indicates a sequence that was not tested, "Approved" indicates a sequence that gave a PCR fragment for all five male dogs tested and no band for the five female dogs, and "Failed" indicates a sequence that did not give three male bands and/or gave female bands in the second test. [file 1471-2156-7-45-S1.xls]

## Sheet: Sheet1
Sequencea	GenBank Accessionb	Best Human Hitc		Female Dog Genome Hitd	1st Screene	2nd Screenf
1	AACN010496436	chrY	2299627-2299779	-	Candidate	Approved
2	AACN010454830	chrY	2300178-2300773	-	Candidate	Approved
3	CE804299	chrY	6500977-6501255	+	-	-
4	AACN011014260	chrY	6990098-6990499	+	-	-
5	AACN010816417	chrY	7269771-7270483	-	Candidate	Approved
6	AACN010710613	chrY	7308315-7309089	+	Not male specific	-
7	AACN010937601	chrY	7329855-7330560	+	Not male specific	-
8	AACN010882500	chrY	13006167-13006731	+	-	-
9	AACN010448584	chrY	13103798-13104874	+	-	-
10	CE438222	chrY	13932056-13932325	-	Candidate	Failed
11	CE054863	chrY	14026183-14026409	-	Candidate	Approved
12	CE801207	chrY	14038474-14039025	-	Candidate	Approved
13	AACN010403471	chrY	14369516-14370494	-	Candidate	Approved
14	AACN010915932	chrY	14380353-14380916	-	Candidate	Approved
15	AACN010740957	chrY	14419385-14419691	-	Candidate	Approved
16	CE815383	chrY	14421809-14421876	-	Candidate	Approved
17	CE296869	chrY	14455970-14456412	-	Candidate	Approved
18	AACN010745810 (217-838)	chrY	14481241-14481382	-	Candidate	Approved
19	CE849381	chrY	14482547-14482892	-	Candidate	Approved
20	AACN010821675 (187-817)	chrY	14489766-14490083	-	Candidate	Approved
21	CE564243	chrY	14514125-14514733	-	Not male specific	-
22	AACN010557998	chrY	15322335-15323410	+	Not male specific	-
23	CE717407	chrY	15583520-15583673	+	-	-
24	AACN010972259	chrY	15678575-15679114	+	-	-
25	AACN010059032	chrY	15821443-15822182	+	Not male specific	-
26	AACN011020216	chrY	16368577-16369157	+	Not male specific	-
27	AACN010345175	chrY	17502074-17502674	+	-	-
28	CE737556	chrY	17669625-17670068	+	-	-
29	CE479478	chrY	20022121-20022389	+	-	-
30	AACN010851927	chrY	20772984-20773743	-	Candidate	Approved
31	AACN010677895	chrY	22463333-22464194	-	Candidate	Approved
32	AACN010162459	chrY	50285759-50286159	-	Candidate	Failed
33	AACN010836894	chr1	217430979-217431128	+	Not male specific	-
34	CE559811	chr2	62828153-62828434	-	Not male specific	-
35	AACN010760986 (417-876)	chr3	193596886-193597116	-	Candidate	Approved
36	AACN010026035	chr4	84278288-84278645	+	Not male specific	-
37	AACN010389776	chr4	147884661-147885002	-	Not male specific	-
38	AACN010165126 (1602-2124)	chr4	189636373-189636442	-	Candidate	Approved
39	CE178439	chr5	86560001-86560107	-	Not male specific	-
40	AACN010686104 (324-951)	chr7	20492819-20493038	-	Candidate	Approved
41	CE064701	chr9	74643832-74643946	-	Candidate	Approved
42	AACN010357690	chr9	88024723-88025777	+	Not male specific	-
43	AACN010499849	chr9	95538696-95539453	-	Not male specific	-
44	AACN010521187 (482-1126)	chr11	48930975-48931065	-	Candidate	Approved
45	AACN010072525	chr11	71705796-71706155	+	-	-
46	CE700679	chr12	102198083-102198311	+	No bands	-
47	AACN010760298	chr14	92309807-92309965	+	Not male specific	-
48	CE145585	chr15	58499276-58499359	-	Candidate	Approved
49	AACN010319115	chr15	83619262-83620026	+	Not male specific	-
50	AACN010841083	chr15	97463649-97463820	-	Candidate	Approved
51	AACN010582892	chr17	37360987-37361075	-	Candidate	Approved
52	AACN010859468	chrX	2928328-2928558	+	-	-
53	AACN010099165	chrX	2958551-2959536	+	Not male specific	-
54	CE483017	chrX	2962563-2962770	+	Not male specific	-
55	AACN010463023	chrX	2972692-2973833	+	Not male specific	-
56	AACN010096856	chrX	2991813-2992736	+	-	-
57	AACN010141572	chrX	3034286-3036181	+	Not male specific	-
58	AACN010434422	chrX	3053568-3054114	+	Not male specific	-
59	AACN010024674	chrX	3061823-3062344	+	Not male specific	-
60	CE831950	chrX	3082574-3083173	+	Not male specific	-
61	AACN010063268	chrX	3094863-3096106	+	-	-
62	AACN010588531	chrX	3142735-3142814	+	Not male specific	-
63	AACN010198357	chrX	3688317-3688696	+	-	-
64	AACN010226614	chrX	3909506-3910579	+	Not male specific	-
65	AACN010611679	chrX	5678176-5679141	+	-	-
66	AACN010183362	chrX	6189148-6189421	+	Not male specific	-
67	AACN010112714	chrX	6223416-6223868	+	Not male specific	-
68	AACN010529906	chrX	6479337-6480153	+	-	-
69	AACN010883548	chrX	6497880-6498331	+	-	-
70	AACN011028496	chrX	6696481-6696938	+	-	-
71	AACN010000788	chrX	6742590-6742891	+	Not male specific	-
72	AACN010516056	chrX	7084387-7085116	+	-	-
73	AACN010017479	chrX	8850479-8851475	+	Not male specific	-
74	CE129364	chrX	16172658-16173024	+	-	-
75	CE629536	chrX	23529641-23530024	-	No bands	-
76	CE530673	chrX	39602653-39602726	+	Not male specific	-
77	CE119356	chrX	43778231-43778888	-	Not male specific	-
78	AACN010767026 (336-870)	chrX	43964842-43965384	-	Candidate	Approved
79	CE466051	chrX	43988576-43988935	-	Candidate	Approved
80	AACN010384664 (557-1255)	chrX	43991177-43991600	-	Candidate	Approved
81	AACN010396113	chrX	43995883-43996519	-	Candidate	Approved
82	AACN010788243	chrX	43997751-43998185	-	Candidate	Approved
83	AACN010517377	chrX	44014962-44015298	-	Candidate	Approved
84	CE379239	chrX	44015285-44015915	-	Candidate	Failed
85	AACN010707278	chrX	44016080-44016994	+	Not male specific	-
86	CE135790	chrX	44017333-44017930	+	Not male specific	-
87	AACN010378469	chrX	139514455-139514866	+	-	-
88	AACN010170290 (1566-2091)	-	No hit	-	Candidate	Approved
89	CE055915	-	No hit	-	Not male specific	-
90	AACN010745810 (720-891)	-	No hit	-	Candidate	Approved
91	AACN010675594	-	No hit	+	Not male specific	-
92	AACN010641718	-	No hit	+	Not male specific	-
93	AACN010629442	-	No hit	-	Candidate	Approved
