# Supplementary material for: Dog Y chromosomal DNA sequence: identification, sequencing and SNP discovery
Source: BMC Genet. 2006 Oct 6;7:45. doi: 10.1186/1471-2156-7-45 (PMC1630699; doi:10.1186/1471-2156-7-45)
Supplement: Additional file 2 — Primers used for PCR and sequence analysis and positions analysed in DNA sequencing. a Name of analysed sequence. GenBank accession number given in Additional file 1. The shotgun sequencing approach yields two sequences for each clone, one from each end of the insert. Such a pair can be analyzed as a single unit in the PCR screen (if the intervening sequence is short enough to allow a PCR). Twenty sequences, among the 72 selected for the first PCR screening, were such paired sequences and they are listed together and the upstream sequence is listed first. For these ten pairs one PCR primer was placed in each sequence, giving amplification over both sequences. For the 24 sequences that were sequenced in ten dogs, the name used in GenBank is given in parentheses. "$" indicates sequences that here are treated reverse complementary compared to the shotgun sequence found in GenBank. b PCR primers: P = PCR primer used in PCR screens; O = Outer primer and I = Inner primer in nested amplification; f = forward primer and r = reverse primer. c Sequencing primers: f = forward primer and r = reverse primer in sequence analysis. d Analysed positions. Here the region of the original shotgun sequence that was analysed is given. In four cases two separate parts of the shotgun sequence was analysed, because of intervening sequence giving bad quality reads. [file 1471-2156-7-45-S2.xls]

## Sheet: Sheet2
Sequencea	PRimeR Sequence (5'-3')	PCRb	Seqc	Analysed Positionsd
1 - (Ydog_G)	CAAAGTCCCACGCTCTACC	OF	-	212-479, 554-972
	TCTCAGCTACTTTGCCTGTC	-	F
	TCTCTCCTTCCTGCTGTGG	PF	F
	GTCCCACGCTCTACCCCT	-	F
	TAGGACACCCGGACTTTTGC	-	F
	TATTTATCCATGAGAGAGACAC	-	F
	GAAATACGGATAAAACTGTGC	IF	F
	CCAATGAACCTGTCCTTTGC	-	R
	ACGGTATGTACTTTGACCATC	IR	R
	CCTCTACCTTTGTGCGTGTG	-	R
	GCAGATATGGACAAAACCGG	-	R
	GTTGAGTGTCTGCCTTTGGC	-	R
	GGCATTGAGCTCTAAAATGTAC	POR	-
2	ATTACTAGTTATTTGGCAGTGG	PF	-	-
	GCCCTGAACATAGCAGAAGC	PR	-
5	GTCTTGATGATAGTATGATAGG	PF	-	-
	GACTTAGGGGCACCTCTGG	PR	-
6	ACTCATGTATGGCCCTTAAAG	PF	-	-
	TTCTCCAAGTTTTGTCCCTAC	PR	-
7	TTCTGAGAGCGATGTGGTTG	PF	-	-
	AGAAATGAACTATCTGGATTGG	PR	-
10	ACTCTTTTGTTACTCCAGGTG	PF	-	-
	TGATGTCTTCTCTTCCATACC	PR	-
11	CGCCGATACTTGTGAGAATC	PF	-	-
	ACGTTGCACCTTGCTAAGAG	PR	-
12 - (Ydog_03)	AAAGTCACAGTACATTAACAAAC	OF	-	91-552
	ATTTTCAGGAGAATCACCAGC	PF	F
	CAAACAAATGATCCTCAGTCAC	IF	F
	GCGACAAAGCCACCCTTAAG	PR	R
	AGGATTTGGTGGAGGTAATAC	OIR	R
13 - (Ydog_N)	GGGGATTTGGTGTTGCTGTC	-	F	88-821
	CAAACCCTGTGGAAATTGGTC	OF	-
	TCTACTCCAGGACTCTTCAC	-	F
	CTGGTCTTCAGGAAAGGTCC	PF	F
	GACTACTGACTTGAAGATGATC	-	F
	TGAGGCCACAGTGATTACAG	-	F
	CCTGTGGAAATTGGTCTTAATG	IF	F
	ACTCTATGTGCAATCCATTATC	IR	R
	GTTTCTGTACAATGCTAAGCAG	OR	-
	CTATGTGCAATCCATTATCTTTG	PR	R
	GCAAATGGCCAGCTAAAATAG	-	R
	AGTCCTGGAGTAGAGGCAG	-	R
14$ - (Ydog_12)	TTTATGGCTTCAGCGACCTC	POF	-	74-621
	GTGCATCCATAACCATTACATG	-	F
	TCAGCGACCTCAGAGTTAAG	IF	F
	GACAAATGATGAGCCAGCAC	POR	-
	CATTTTTGATTGGTTATTACAGC	-	R
	TGAGCCAGCACATTATTGTAG	IR	R
	CTGTTTCAGTATAAATTCAGGC	-	R
15$ - (Ydog_K)	CTTGACATTAAGAGGTTCTACG	IF	F	133-801
	TTATATTTGCCTAGTGCTTCTG	OF	-
	ACACTTTTGAAAGATGCAGTTC	-	F
	CAGAATTACCCCTTAATATTTAC	PF	-
	CCTGATGAGTTCTTGGTGGC	-	F
	CATGTGTACAAAGGCATAGATG	OR	-
	GCACCAGCCAACAGCCTG	PR	R
	GTACTATAACAAGAACTGCATC	-	R
	GTGTACAAAGGCATAGATGTG	IR	R
16,80 - (Ydog_21)	GCAAGGGAGGGGATAGAATG	OF	-	407-1647
	GGATAGAATGCAGGAGAGGG	IF	F
	GAGAGGGTAACTTCAGGTGA	PF	F
	GCCAACTAAGATAGATAGACC	-	F
	ATTTCCCATCAAGTGTGTCCT	-	F
	ACATATCATTTGGCAGTATC	-	F
	GAAGAGTAAGTAAGGTGCTG	-	F
	GGGTGTTCTGAATGACTTTTG	OR	-
	GTAGGTTTCTGAACAGATTTTC	IR	R
	TCCCTTTTGTTGTCTCACGG	PR	R
	GAAATAGGCCACGAAACCAG	-	R
	AGAAGGACACACTTGATGGG	-	R
	GGTGCCCCAAGAACTAATTC	-	R
	CTTTTTCAGGTGTGCTTTAC	-	R
17,38$ - (Ydog_27)	CCCATACTAACCTGCATGCC	IF	F	191-930, 1022-1649
	TGAACAGTAGTCAACCATTCC	OF	-
	GTTGCTGTAGAAATGACTGAAG	PF	F
	GAGAGGAGAGGTGATTGAGAGC	-	F
	TTCAAAAGTTCCCATAATCC	-	F
	TCAAGAATTGGCAGTTTTAC	-	F
	ACGTATTATTGTTTCCTTATTCC	IR	R
	GAAGCAATTCTAAGATAGACTC	OR	-
	CCATGCCAAGGACAATTTCAG	PR	R
	TCTCAATCACCTCTCCTCTC	-	R
	GGGTTGGAGTGAGAATATGG	-	R
	TCACATTTAATTGCTTTTTC	-	R
18$,78 - (Ydog_24)	AGCATCTATCTCTTGAGTTCAC	POIF	F	164-1652
	AGGTTTCTTTCTCTATACATCA	-	F
	ATGAATCCTGCAACCAACCTC	-	F
	AATTACCTTCGTTGTGACTCAC	-	F
	TTTGATAATTGCCTCTTTTG	-	F
	ATTGGGAAAGTTCAGGATGCC	-	F
	CCTGCTGTGCTGGTGTTCAT	POR	-
	TGCGGGTATTGGTAGGCTC	IR	R
	AGTCAAGAGTGGAAAACAATG	-	R
	GGTTACACAACTGAGCCTAG	-	R
	ATGTATCTGCACTAGCTTCTG	-	R
	ATCCTGAACTTTCCCAATAC	-	R
	TTTGCTGTTAAATGAACTTTCC	-	R
19,90$ - (Ydog_28)	CAGAAGTGTTGAAGAATTGGG	OIF	F	113-1488
	GGTACTGAGTGTCACAGAAAG	-	F
	AGGCAAGTGTGTCTGATAATC	PF	F
	CCCTCACCTCTTATATCCATC	-	F
	TCACACCAAAACTCTAAATCAG	-	F
	AGATCGAGCCCCATATCAGG	-	F
	TGTGGTTCCTGAGATCGAG	-	F
	CCTAGGCACTCCCCATTTAG	POR	R
	AGGAGGCAGAGACATAGGG	-	R
	GATGGATATAAGAGGTGAGGG	-	R
	TGCTAATTCAGGAACCCAAATG	-	R
	AAGTAAAGGACAGTATATGGCT	-	R
	TAGAGAGCACACAAAACCCAC	-	R
	CTGATACAAACTCTTGAGCCAC	-	R
	CAGAAACTTGATCCCAGAACC	IR	R
35$,20	GATCCAGTCCTGCATAGGG	PF	-	-
	GAATGGTACTTCCTCTAAAGC	PR	-
21,34$	GCAGATCTATTTGCGTTGTTG	PF	-	-
	TGCAGCCACTCTGGAACAG	PR	-
22	ATCTGCATGTTAGTGGACCC	-	-	-
	CCTCACTACTCTGGGTTCC	-	-
25	TCTATGCTACTTCATTCTCCG	-	-	-
	CTGCAGAGTTAGGACAATTCAG	-	-
26	CTGATTTAGCTGTCCTTGTATG	PF	-	-
	TGAGACTCCCAATCATCATGG	PR	-
30 - (Ydog_B)	TGATAGGAAGCATGTTGTCTTG	POF	-	75-297, 426-735
	TCGTTCAGCCTCCGTGATG	-	F
	CCCTAATTTGTACTGCCCAC	-	F
	CACACATCTGTTTTGAATCCC	-	F
	ATGTTGTCTTGCACTTGATGC	IF	F
	CCTCGTGCTTACCACAGTG	POR	-
	AATAACAGATGTGTGGAAGGG	-	R
	CACAGTGGCTTTAATCAAGGC	IR	R
31 - (Ydog_R)	GTACTAATTTAGAGATTCTTGAG	OIF	F	47-652
	AAGCAGTTTCTAAGTACTACAC	-	F
	GCAAGGCCAGGTCGTAATC	PF	F
	AGATTCTTGAGGATATGATGAG	-	F
	TTCTGTTCCCATAGCCAACTC	-	R
	ATTTCTTTGGCTGAGTGTCAC	OR	-
	GGTGTGTACTTATTGAGAGAAG	PIR	R
	CTAAAGTTGAAAATAAACAAGCAC	-	R
32	TTGACTAAAGTTCAGGTTAGAG	PF	-	-
	TAGATACAGTGTCTGGGTC	PR	-
33	ACCACTTCTTAAACACATACAC	PF	-	-
	CATCGGGCAATGAGAAATATTC	PR	-
36	AGAGATCCAAAGCATATCAATC	-	-	-
	TGATGCAGGACACGATCCC	-	-
37	CAGGAAACGAGATGTCAGCG	PF	-	-
	TCCACGTTGTTGCAAATGGC	PR	-
77,39$	CCTTGCTTTCGCCGCTCTC	PF	-	-
	GCTGCTTCTCCCTCTGCC	PR	-
40,88$ - (Ydog_20)	GTCAGTCACTTAACATTCAGC	PF	F	369-1216
	TGTTACCAGTTTTCTTGCTTG	-	F
	ACATCAGGTCAGAGTGATAAG	OIF	F
	TAGTTTGTCAGTATTCATTC	-	F
	TTAGCACAGCAAGAACATCC	-	F
	TACAATAGTCACCAACCAGCAG	-	F
	ATCTGCCAGTTGACTAATAC	-	F
	AAGATGGCAACCTATGGCG	POIR	R
	CTGGTCAAGCAAGAAAACTGG	-	R
	TGAAGAATCAAGGCTGAATG	-	R
	AAGTTGTCACTGCTGGTTGG	-	R
	AAGGATGTTCTTGCTGTGC	-	R
	TTGACTTATGTTTTGTAGATAG	-	R
44,41$	ATGGCTATCAGTCTTCACTTG	PF	-	-
	GTGACATGCGTTGCGTGAC	PR	-
42	GCCTGTGATCTGACTTCCC	PF	-	-
	TGCTTTGGCCACTCTGAGC	PR	-
43	TACATAGGGCTTCCTGCATG	PF	-	-
	TGGCCTGAGTTCCAGCAATG	PR	-
46	CTGTCTGGAGGCTCGGTAG	PF	-	-
	TCAAAAGTCTCTATCGCCGC	PR	-
47	TTTCTTCTGCATACCTGTTTTC	PF	-	-
	CACTTTGGACCCTCAGCTC	PR	-
48	ACCACTGTTTGTAAGAATTCAC	PF	-	-
	TTTGAGAGAGACAGATTATGTG	PR	-
49	AATCCAGTTCTCTTCCTCAAC	PF	-	-
	AAGGCAGATGCTTAAACGATG	PR	-
50 - (Ydog_31)	GTAGGTTTAAGAGAATGAGATG	OF	-	180-575
	ATTCCAGTCAGAGTGTCAGC	PIF	F
	GCAGTTATGAATGAGGCTATG	-	F
	TGGATACCTGCTAGACAAGAG	OR	-
	ACAAGTAAGGCACAAAAGGAC	PIR	R
	CATAGCCTCATTCATAACTGC	-	R
51 - (Ydog_29)	CCCTCCTACATATCTGAATTTA	OF	-	126-499, 630-964
	GCTTTACTAAGGTATGATTCAC	IF	F
	TAAAACCTGGATAAAGTAAATGC	PF	F
	TTAGACACTACATAAGGGATGC	-	F
	GGTGGCTGCAAGTACAAATC	POIR	R
	CTGAGCCAAAAGCACCCTG	-	R
	CTCAAGCATTTACTTTATCCAG	-	R
	CATTTATTTTCTATTTTATTTC	-	R
53	TGCAACCGACAGCCCCAG	PF	-	-
	GATGGTGAGCAGGAATCGTC	PR	-
54	AACAGGGCCCGTAGGTCG	PF	-	-
	CTCTGTATCTTCACCAATTCC	PR	-
55	CGACCTGGATTTCCTTCGC	PF	-	-
	TTTGATGAATCGCTTTACTCTG	PR	-
57	TGGGATGAGTCTGACATGAG	-	-	-
	GACTCATGTCTTGACCACAG	-	-
58	GATGCCTGGATGGCTCAGTC	PF	-	-
	ATGTGCATCGTGCCAATGTAC	PR	-
59	TGCATGGAGCCTGCTTCTC	-	-	-
	CTGCCTGGTCCATGCAAAC	-	-
60	CTGTGGCCGACTTTCTCCC	PF	-	-
	AGGAACATTTAGTCACGTTGC	PR	-
62	CGACCCTGAGATCGTGACC	PF	-	-
	GAAACCAACAGACGTACCTTC	PR	-
64	CTAATGCCTCGCTATATGCAC	-	-	-
	GATTCAAGACGCCACTTTCTG	-	-
66	GGACTACGTGTTCTGTGATAG	PF	-	-
	ACGCGAAGAGAACGGAGCC	PR	-
67	GAGAATGACAAGTTGGTCTATG	PF	-	-
	GTCTTCATCTGCAGCACCTG	PR	-
71	AACTGCGAATGGCTCCACG	PF	-	-
	TATAGGCATGACTCAGCCAG	PR	-
73	ATCCAAGATCAGCTCACCTAC	PF	-	-
	GGTATCTGTAAGCCATGGAG	PR	-
75	CTATCTAGGAGGCGAAGGC	PF	-	-
	ATCTTCAAAGTTTTACTCTTCCG	PR	-
76	TGAAGTTTCGAGTTGAAGGAG	PF	-	-
	TACAGATTAGTAGGTAGGTATG	PR	-
79 - (Ydog_16)	GACCTCTCCGATGACAAAAG	POF	-	64-431
	AACATTCTGATACAGCATTCTG	-	F
	CAGTATTTGCAACAAGGTGAC	PF	-
	ATGACAAAAGTAAGTCCTCCG	IF	F
	TAAGATCACTGAAAATTGAATCC	-	R
	AAGTTTAGTAAGCTCATGTAGC	OIR	R
81$,82$ - (Ydog_Q18)	GCCAATAAATTCATGATCTGTG	-	F	298-1448
	TGTTTCCTCCTAGCCTGCC	IF	-
	GAATCTTCTAGTGTTTTATGGG	OF	-
	TTCCAAAATCACTGTAGTCCC	PF	F
	AGAAATTAGCATTTAAAGTGGTG	-	F
	CTCCAAACAGCAGTTTATATGC	-	F
	GGAATCTGTTTGGCCAGTATC	-	F
	CACACACATAGTAACTCATAG	-	F
	GTATCATCTGTAACATCCCAC	-	R
	AAACTGCTGTTTGGAGAAATAC	-	R
	GAAATTGTAATAAACTAGCAGTG	PR	-
	GACCAGAGTTACTTTTCATTGG	-	R
	AGGTGATGATTTAGATAGAATAG	-	R
	GTTAACATTCCCACCACATCC	-	R
	GAAAGAAATAGAATGGAAATCAAG	-	R
	CCAAGGCACTGAGAACAAATG	-	R
	TACTTACCTTACTTACTACTGG	IR	R
	TTCTGCCCAGTTACATTGGC	OR	-
	ACAAATCATACCCTTAGATGTC	-	R
83$ - (Ydog_11)	AAAAGCACTGAATGGAGATTTG	OF	-	316-860
	CCAATATAGCAGGAGAAAACC	-	F
	CAAATGCGGCTTGAACTCAG	PF	F
	CAATGATTTGTAAAGCTCCAGC	-	F
	ACCAGGTTGACTTATACCAC	IF	F
	CAATATGATTTTAGATGATGAGC	POR	-
	CTTCTAGGGTAGGTGTTATAC	-	R
	CGCCTGTATGACTCCATCAG	-	R
	ATGATATATGCTCTGAAGGTTC	-	R
	ATACTTGCTTAGGAAATTGAAAG	IR	R
84	TCTCTTATATGAAATAGGTGGAG	PF	-	-
	GGCTTTGAAGTATAAGGAAAAC	PR	-
85	AATCATCTGGGCTATGTTAAAC	PF	-	-
	CAATTCATCAGCCCAGAAATAG	PR	-
86	TAAAACTCTACTTAGTGATGTAC	PF	-	-
	CGTTTTAAGTTTCACATCTATGG	PR	-
89	AAGATCGATTCGTAGATAGATG	PF	-	-
	CATGCAGGGAGCCGATGTG	PR	-
91	ATTAAGGAGGGAACATTATCAC	PF	-	-
	CACAGACGTCGGACAATGTC	PR	-
92	GTTTAGGAAGCAGGAACTCAG	PF	-	-
	GGCTATAGATGTTTAGTGAGG	PR	-
93 - (Ydog_30)	ACAGTATCTAGTCTTCCTTCC	POIF	F	145-854
	GGAATCGTAAAAACTGACACTG	-	F
	GACATAGGCAGAGGGAGAAG	-	F
	GCCATCTGTATATTGAAAAGTT	OR	-
	AGAGAGGTAAGGCATAGTTTG	IR	R
	TCCTTATACCTTTACATTGTCC	PR	R
	GCTCTTGGCACTGGACTTC	-	R

## Sheet: Sheet1
Sequencea	Primer Sequence (5'-3')	PCRb	Seqc	Analysed Positionsd
1 - (Ydog_G)	CAAAGTCCCACGCTCTACC	Of	-	212-479, 554-972
	TCTCAGCTACTTTGCCTGTC	-	f
	TCTCTCCTTCCTGCTGTGG	Pf	f
	GTCCCACGCTCTACCCCT	-	f
	TAGGACACCCGGACTTTTGC	-	f
	TATTTATCCATGAGAGAGACAC	-	f
	GAAATACGGATAAAACTGTGC	If	f
	CCAATGAACCTGTCCTTTGC	-	r
	ACGGTATGTACTTTGACCATC	Ir	r
	CCTCTACCTTTGTGCGTGTG	-	r
	GCAGATATGGACAAAACCGG	-	r
	GTTGAGTGTCTGCCTTTGGC	-	r
	GGCATTGAGCTCTAAAATGTAC	POr	-
2	ATTACTAGTTATTTGGCAGTGG	Pf	-	-
	GCCCTGAACATAGCAGAAGC	Pr	-
5	GTCTTGATGATAGTATGATAGG	Pf	-	-
	GACTTAGGGGCACCTCTGG	Pr	-
6	ACTCATGTATGGCCCTTAAAG	Pf	-	-
	TTCTCCAAGTTTTGTCCCTAC	Pr	-
7	TTCTGAGAGCGATGTGGTTG	Pf	-	-
	AGAAATGAACTATCTGGATTGG	Pr	-
10	ACTCTTTTGTTACTCCAGGTG	Pf	-	-
	TGATGTCTTCTCTTCCATACC	Pr	-
11	CGCCGATACTTGTGAGAATC	Pf	-	-
	ACGTTGCACCTTGCTAAGAG	Pr	-
12 - (Ydog_03)	AAAGTCACAGTACATTAACAAAC	Of	-	91-552
	ATTTTCAGGAGAATCACCAGC	Pf	f
	CAAACAAATGATCCTCAGTCAC	If	f
	GCGACAAAGCCACCCTTAAG	Pr	r
	AGGATTTGGTGGAGGTAATAC	OIr	r
13 - (Ydog_N)	GGGGATTTGGTGTTGCTGTC	-	f	88-821
	CAAACCCTGTGGAAATTGGTC	Of	-
	TCTACTCCAGGACTCTTCAC	-	f
	CTGGTCTTCAGGAAAGGTCC	Pf	f
	GACTACTGACTTGAAGATGATC	-	f
	TGAGGCCACAGTGATTACAG	-	f
	CCTGTGGAAATTGGTCTTAATG	If	f
	ACTCTATGTGCAATCCATTATC	Ir	r
	GTTTCTGTACAATGCTAAGCAG	Or	-
	CTATGTGCAATCCATTATCTTTG	Pr	r
	GCAAATGGCCAGCTAAAATAG	-	r
	AGTCCTGGAGTAGAGGCAG	-	r
14$ - (Ydog_12)	TTTATGGCTTCAGCGACCTC	POf	-	74-621
	GTGCATCCATAACCATTACATG	-	f
	TCAGCGACCTCAGAGTTAAG	If	f
	GACAAATGATGAGCCAGCAC	POr	-
	CATTTTTGATTGGTTATTACAGC	-	r
	TGAGCCAGCACATTATTGTAG	Ir	r
	CTGTTTCAGTATAAATTCAGGC	-	r
15$ - (Ydog_K)	CTTGACATTAAGAGGTTCTACG	If	f	133-801
	TTATATTTGCCTAGTGCTTCTG	Of	-
	ACACTTTTGAAAGATGCAGTTC	-	f
	CAGAATTACCCCTTAATATTTAC	Pf	-
	CCTGATGAGTTCTTGGTGGC	-	f
	CATGTGTACAAAGGCATAGATG	Or	-
	GCACCAGCCAACAGCCTG	Pr	r
	GTACTATAACAAGAACTGCATC	-	r
	GTGTACAAAGGCATAGATGTG	Ir	r
16,80 - (Ydog_21)	GCAAGGGAGGGGATAGAATG	Of	-	407-1647
	GGATAGAATGCAGGAGAGGG	If	f
	GAGAGGGTAACTTCAGGTGA	Pf	f
	GCCAACTAAGATAGATAGACC	-	f
	ATTTCCCATCAAGTGTGTCCT	-	f
	ACATATCATTTGGCAGTATC	-	f
	GAAGAGTAAGTAAGGTGCTG	-	f
	GGGTGTTCTGAATGACTTTTG	Or	-
	GTAGGTTTCTGAACAGATTTTC	Ir	r
	TCCCTTTTGTTGTCTCACGG	Pr	r
	GAAATAGGCCACGAAACCAG	-	r
	AGAAGGACACACTTGATGGG	-	r
	GGTGCCCCAAGAACTAATTC	-	r
	CTTTTTCAGGTGTGCTTTAC	-	r
17,38$ - (Ydog_27)	CCCATACTAACCTGCATGCC	If	f	191-930, 1022-1649
	TGAACAGTAGTCAACCATTCC	Of	-
	GTTGCTGTAGAAATGACTGAAG	Pf	f
	GAGAGGAGAGGTGATTGAGAGC	-	f
	TTCAAAAGTTCCCATAATCC	-	f
	TCAAGAATTGGCAGTTTTAC	-	f
	ACGTATTATTGTTTCCTTATTCC	Ir	r
	GAAGCAATTCTAAGATAGACTC	Or	-
	CCATGCCAAGGACAATTTCAG	Pr	r
	TCTCAATCACCTCTCCTCTC	-	r
	GGGTTGGAGTGAGAATATGG	-	r
	TCACATTTAATTGCTTTTTC	-	r
18$,78 - (Ydog_24)	AGCATCTATCTCTTGAGTTCAC	POIf	f	164-1653
	AGGTTTCTTTCTCTATACATCA	-	f
	ATGAATCCTGCAACCAACCTC	-	f
	AATTACCTTCGTTGTGACTCAC	-	f
	TTTGATAATTGCCTCTTTTG	-	f
	ATTGGGAAAGTTCAGGATGCC	-	f
	CCTGCTGTGCTGGTGTTCAT	POr	-
	TGCGGGTATTGGTAGGCTC	Ir	r
	AGTCAAGAGTGGAAAACAATG	-	r
	GGTTACACAACTGAGCCTAG	-	r
	ATGTATCTGCACTAGCTTCTG	-	r
	ATCCTGAACTTTCCCAATAC	-	r
	TTTGCTGTTAAATGAACTTTCC	-	r
19,90$ - (Ydog_28)	CAGAAGTGTTGAAGAATTGGG	OIf	f	113-1488
	GGTACTGAGTGTCACAGAAAG	-	f
	AGGCAAGTGTGTCTGATAATC	Pf	f
	CCCTCACCTCTTATATCCATC	-	f
	TCACACCAAAACTCTAAATCAG	-	f
	AGATCGAGCCCCATATCAGG	-	f
	TGTGGTTCCTGAGATCGAG	-	f
	CCTAGGCACTCCCCATTTAG	POr	r
	AGGAGGCAGAGACATAGGG	-	r
	GATGGATATAAGAGGTGAGGG	-	r
	TGCTAATTCAGGAACCCAAATG	-	r
	AAGTAAAGGACAGTATATGGCT	-	r
	TAGAGAGCACACAAAACCCAC	-	r
	CTGATACAAACTCTTGAGCCAC	-	r
	CAGAAACTTGATCCCAGAACC	Ir	r
35$,20	GATCCAGTCCTGCATAGGG	Pf	-	-
	GAATGGTACTTCCTCTAAAGC	Pr	-
21,34$	GCAGATCTATTTGCGTTGTTG	Pf	-	-
	TGCAGCCACTCTGGAACAG	Pr	-
22	ATCTGCATGTTAGTGGACCC	-	-	-
	CCTCACTACTCTGGGTTCC	-	-
25	TCTATGCTACTTCATTCTCCG	-	-	-
	CTGCAGAGTTAGGACAATTCAG	-	-
26	CTGATTTAGCTGTCCTTGTATG	Pf	-	-
	TGAGACTCCCAATCATCATGG	Pr	-
30 - (Ydog_B)	TGATAGGAAGCATGTTGTCTTG	POf	-	75-297, 426-735
	TCGTTCAGCCTCCGTGATG	-	f
	CCCTAATTTGTACTGCCCAC	-	f
	CACACATCTGTTTTGAATCCC	-	f
	ATGTTGTCTTGCACTTGATGC	If	f
	CCTCGTGCTTACCACAGTG	POr	-
	AATAACAGATGTGTGGAAGGG	-	r
	CACAGTGGCTTTAATCAAGGC	Ir	r
31 - (Ydog_R)	GTACTAATTTAGAGATTCTTGAG	OIf	f	47-652
	AAGCAGTTTCTAAGTACTACAC	-	f
	GCAAGGCCAGGTCGTAATC	Pf	f
	AGATTCTTGAGGATATGATGAG	-	f
	TTCTGTTCCCATAGCCAACTC	-	r
	ATTTCTTTGGCTGAGTGTCAC	Or	-
	GGTGTGTACTTATTGAGAGAAG	PIr	r
	CTAAAGTTGAAAATAAACAAGCAC	-	r
32	TTGACTAAAGTTCAGGTTAGAG	Pf	-	-
	TAGATACAGTGTCTGGGTC	Pr	-
33	ACCACTTCTTAAACACATACAC	Pf	-	-
	CATCGGGCAATGAGAAATATTC	Pr	-
36	AGAGATCCAAAGCATATCAATC	-	-	-
	TGATGCAGGACACGATCCC	-	-
37	CAGGAAACGAGATGTCAGCG	Pf	-	-
	TCCACGTTGTTGCAAATGGC	Pr	-
77,39$	CCTTGCTTTCGCCGCTCTC	Pf	-	-
	GCTGCTTCTCCCTCTGCC	Pr	-
40,88$ - (Ydog_20)	GTCAGTCACTTAACATTCAGC	Pf	f	369-1216
	TGTTACCAGTTTTCTTGCTTG	-	f
	ACATCAGGTCAGAGTGATAAG	OIf	f
	TAGTTTGTCAGTATTCATTC	-	f
	TTAGCACAGCAAGAACATCC	-	f
	TACAATAGTCACCAACCAGCAG	-	f
	ATCTGCCAGTTGACTAATAC	-	f
	AAGATGGCAACCTATGGCG	POIr	r
	CTGGTCAAGCAAGAAAACTGG	-	r
	TGAAGAATCAAGGCTGAATG	-	r
	AAGTTGTCACTGCTGGTTGG	-	r
	AAGGATGTTCTTGCTGTGC	-	r
	TTGACTTATGTTTTGTAGATAG	-	r
44,41$	ATGGCTATCAGTCTTCACTTG	Pf	-	-
	GTGACATGCGTTGCGTGAC	Pr	-
42	GCCTGTGATCTGACTTCCC	Pf	-	-
	TGCTTTGGCCACTCTGAGC	Pr	-
43	TACATAGGGCTTCCTGCATG	Pf	-	-
	TGGCCTGAGTTCCAGCAATG	Pr	-
46	CTGTCTGGAGGCTCGGTAG	Pf	-	-
	TCAAAAGTCTCTATCGCCGC	Pr	-
47	TTTCTTCTGCATACCTGTTTTC	Pf	-	-
	CACTTTGGACCCTCAGCTC	Pr	-
48	ACCACTGTTTGTAAGAATTCAC	Pf	-	-
	TTTGAGAGAGACAGATTATGTG	Pr	-
49	AATCCAGTTCTCTTCCTCAAC	Pf	-	-
	AAGGCAGATGCTTAAACGATG	Pr	-
50 - (Ydog_31)	GTAGGTTTAAGAGAATGAGATG	Of	-	180-575
	ATTCCAGTCAGAGTGTCAGC	PIf	f
	GCAGTTATGAATGAGGCTATG	-	f
	TGGATACCTGCTAGACAAGAG	Or	-
	ACAAGTAAGGCACAAAAGGAC	PIr	r
	CATAGCCTCATTCATAACTGC	-	r
51 - (Ydog_29)	CCCTCCTACATATCTGAATTTA	Of	-	126-499, 630-964
	GCTTTACTAAGGTATGATTCAC	If	f
	TAAAACCTGGATAAAGTAAATGC	Pf	f
	TTAGACACTACATAAGGGATGC	-	f
	GGTGGCTGCAAGTACAAATC	POIr	r
	CTGAGCCAAAAGCACCCTG	-	r
	CTCAAGCATTTACTTTATCCAG	-	r
	CATTTATTTTCTATTTTATTTC	-	r
53	TGCAACCGACAGCCCCAG	Pf	-	-
	GATGGTGAGCAGGAATCGTC	Pr	-
54	AACAGGGCCCGTAGGTCG	Pf	-	-
	CTCTGTATCTTCACCAATTCC	Pr	-
55	CGACCTGGATTTCCTTCGC	Pf	-	-
	TTTGATGAATCGCTTTACTCTG	Pr	-
57	TGGGATGAGTCTGACATGAG	-	-	-
	GACTCATGTCTTGACCACAG	-	-
58	GATGCCTGGATGGCTCAGTC	Pf	-	-
	ATGTGCATCGTGCCAATGTAC	Pr	-
59	TGCATGGAGCCTGCTTCTC	-	-	-
	CTGCCTGGTCCATGCAAAC	-	-
60	CTGTGGCCGACTTTCTCCC	Pf	-	-
	AGGAACATTTAGTCACGTTGC	Pr	-
62	CGACCCTGAGATCGTGACC	Pf	-	-
	GAAACCAACAGACGTACCTTC	Pr	-
64	CTAATGCCTCGCTATATGCAC	-	-	-
	GATTCAAGACGCCACTTTCTG	-	-
66	GGACTACGTGTTCTGTGATAG	Pf	-	-
	ACGCGAAGAGAACGGAGCC	Pr	-
67	GAGAATGACAAGTTGGTCTATG	Pf	-	-
	GTCTTCATCTGCAGCACCTG	Pr	-
71	AACTGCGAATGGCTCCACG	Pf	-	-
	TATAGGCATGACTCAGCCAG	Pr	-
73	ATCCAAGATCAGCTCACCTAC	Pf	-	-
	GGTATCTGTAAGCCATGGAG	Pr	-
75	CTATCTAGGAGGCGAAGGC	Pf	-	-
	ATCTTCAAAGTTTTACTCTTCCG	Pr	-
76	TGAAGTTTCGAGTTGAAGGAG	Pf	-	-
	TACAGATTAGTAGGTAGGTATG	Pr	-
79 - (Ydog_16)	GACCTCTCCGATGACAAAAG	POf	-	64-431
	AACATTCTGATACAGCATTCTG	-	f
	CAGTATTTGCAACAAGGTGAC	Pf	-
	ATGACAAAAGTAAGTCCTCCG	If	f
	TAAGATCACTGAAAATTGAATCC	-	r
	AAGTTTAGTAAGCTCATGTAGC	OIr	r
81$,82$ - (Ydog_Q18)	GCCAATAAATTCATGATCTGTG	-	f	298-1444
	TGTTTCCTCCTAGCCTGCC	If	-
	GAATCTTCTAGTGTTTTATGGG	Of	-
	TTCCAAAATCACTGTAGTCCC	Pf	f
	AGAAATTAGCATTTAAAGTGGTG	-	f
	CTCCAAACAGCAGTTTATATGC	-	f
	GGAATCTGTTTGGCCAGTATC	-	f
	CACACACATAGTAACTCATAG	-	f
	GTATCATCTGTAACATCCCAC	-	r
	AAACTGCTGTTTGGAGAAATAC	-	r
	GAAATTGTAATAAACTAGCAGTG	Pr	-
	GACCAGAGTTACTTTTCATTGG	-	r
	AGGTGATGATTTAGATAGAATAG	-	r
	GTTAACATTCCCACCACATCC	-	r
	GAAAGAAATAGAATGGAAATCAAG	-	r
	CCAAGGCACTGAGAACAAATG	-	r
	TACTTACCTTACTTACTACTGG	Ir	r
	TTCTGCCCAGTTACATTGGC	Or	-
	ACAAATCATACCCTTAGATGTC	-	r
83$ - (Ydog_11)	AAAAGCACTGAATGGAGATTTG	Of	-	316-860
	CCAATATAGCAGGAGAAAACC	-	f
	CAAATGCGGCTTGAACTCAG	Pf	f
	CAATGATTTGTAAAGCTCCAGC	-	f
	ACCAGGTTGACTTATACCAC	If	f
	CAATATGATTTTAGATGATGAGC	POr	-
	CTTCTAGGGTAGGTGTTATAC	-	r
	CGCCTGTATGACTCCATCAG	-	r
	ATGATATATGCTCTGAAGGTTC	-	r
	ATACTTGCTTAGGAAATTGAAAG	Ir	r
84	TCTCTTATATGAAATAGGTGGAG	Pf	-	-
	GGCTTTGAAGTATAAGGAAAAC	Pr	-
85	AATCATCTGGGCTATGTTAAAC	Pf	-	-
	CAATTCATCAGCCCAGAAATAG	Pr	-
86	TAAAACTCTACTTAGTGATGTAC	Pf	-	-
	CGTTTTAAGTTTCACATCTATGG	Pr	-
89	AAGATCGATTCGTAGATAGATG	Pf	-	-
	CATGCAGGGAGCCGATGTG	Pr	-
91	ATTAAGGAGGGAACATTATCAC	Pf	-	-
	CACAGACGTCGGACAATGTC	Pr	-
92	GTTTAGGAAGCAGGAACTCAG	Pf	-	-
	GGCTATAGATGTTTAGTGAGG	Pr	-
93 - (Ydog_30)	ACAGTATCTAGTCTTCCTTCC	POIf	f	145-854
	GGAATCGTAAAAACTGACACTG	-	f
	GACATAGGCAGAGGGAGAAG	-	f
	GCCATCTGTATATTGAAAAGTT	Or	-
	AGAGAGGTAAGGCATAGTTTG	Ir	r
	TCCTTATACCTTTACATTGTCC	Pr	r
	GCTCTTGGCACTGGACTTC	-	r
